# Supplementary material for: Peace of mind: A quasi-experimental, mixed-method evaluation of a community-based mental health intervention for persons affected by Neglected Tropical Diseases
Source: PLOS Ment Health. 2025 Sep 4;2(9):e0000423. doi: 10.1371/journal.pmen.0000423 (PMC12798642; doi:10.1371/journal.pmen.0000423)
Supplement: S4 File — (CSV) [file pmen.0000423.s004.csv]

record_id	Time	age	Sex	phq_1	phq_2	phq_3	phq_4	phq_5	phq_6	phq_7	phq_8	phq_9	phq_total	pq9_10	gad_1	gad_2	gad_3	gad_4	gad_5	gad_6	gad_7	gad_total	sari_1a	sari_1b	sari_2a	sari_2b	sari_3a	sari_3b	sari_4a	sari_4b	sari_5a	sari_5b	sari_6a	sari_6b	sari_7a	sari_7b	sari_8a	sari_8b	sari_9a	sari_9b	sari_10a	sari_10b	sari_11a	sari_11b	sari_12a	sari_12b	sari_13a	sari_13b	sari_14a
113	0	49	0	3	2	1	2	3	2	2	2	1	18	4	3	1	2	3	1	2	1	13	1	0	1	0	2	2	2	2	2	2	1	0	2	2	2	3	2	3	2	2	2	2	2	3	2	3	2
35	0	49	1	0	0	0	0	0	0	0	0	0	0	1	2	2	2	3	0	2	0	11	1	0	1	0	1	0	1	0	1	0	1	0	1	0	2	2	1	0	2	2	1	0	1	0	1	0	2
73	0	55	0	1	1	1	0	1	1	1	1	1	8	3	1	1	1	1	1	2	1	8	1	0	1	0	1	0	1	0	1	0	1	0	1	0	2	3	1	0	2	1	2	1	2	3	2	3	2
138	0	21	0	0	0	0	0	1	0	0	1	0	2	1	0	0	0	1	0	0	0	1	2	3	1	0	1	0	1	0	1	0	1	0	1	0	2	3	1	0	1	0	1	0	1	0	1	0	2
220	0	32	0	0	1	2	0	3	0	2	0	0	8	3	1	1	2	3	0	1	3	11	2	1	1	0	2	2	1	0	2	2	2	3	3	0	1	0	1	0	2	3	2	3	1	0	2	3	2
221	0	71	0	3	1	1	1	0	1	0	2	0	9	4	3	3	2	0	0	1	2	11	2	3	1	0	1	0	1	0	1	0	2	3	2	3	1	0	1	0	2	3	2	1	1	0	1	0	2
222	0	74	0	3	3	0	0	2	3	3	3	0	17	4	3	0	0	3	0	0	3	9	2	3	2	3	2	3	2	3	2	3	2	3	2	3	2	3	1	0	1	0	1	0	2	3	2	3	2
224	0	29	0	3	3	3	3	2	2	2	2	1	21	1	2	2	3	3	2	2	3	17	2	3	2	3	2	2	2	2	2	3	2	3	2	3	2	3	1	0	2	2	2	3	2	3	2	3	2
255	0	41	1	3	3	2	3	0	3	0	0	0	14	2	2	2	3	3	1	2	3	16	1	0	1	0	1	0	1	0	2	3	1	0	1	0	1	0	1	0	2	2	2	2	1	0	2	1	2
256	0	62	1	3	3	0	3	2	2	0	2	0	15	2	2	2	2	3	0	2	3	14	1	0	1	0	1	0	1	0	1	0	1	0	1	0	1	0	1	0	2	3	2	2	2	2	2	3	2
257	0	66	1	3	3	0	0	0	0	0	0	3	9	3	0	2	2	1	0	2	0	7	1	0	1	0	1	0	1	0	2	2	2	3	2	3	2	3	1	0	1	0	2	2	2	2	2	2	2
258	0	53	1	3	2	3	3	0	3	2	0	3	19	3	3	0	3	3	0	2	1	12	2	3	1	0	2	2	1	0	2	3	2	3	2	3	2	3	1	0	2	3	2	2	2	2	2	3	2
259	0	20	1	0	2	0	3	2	3	3	3	2	18	3	2	0	2	3	0	2	2	11	1	0	1	0	1	0	1	0	1	0	2	2	1	0	2	3	1	0	2	2	2	3	2	3	2	2	2
260	0	56	1	1	0	1	1	1	0	1	1	0	6	1	1	1	1	2	0	1	1	7	1	0	1	0	1	0	1	0	1	0	1	0	1	0	1	0	1	0	1	0	1	0	1	0	1	0	2
262	0	74	0	1	1	1	1	1	0	1	0	1	7	3	1	1	1	1	1	1	1	7	1	0	1	0	2	2	1	0	2	3	2	3	2	3	2	3	1	0	1	0	1	0	2	3	2	3	2
263	0	61	0	1	1	1	0	0	0	0	0	0	3	1	0	1	1	1	0	0	1	4	1	0	1	0	1	0	1	0	1	0	1	0	1	0	2	3	1	0	1	0	1	0	2	3	2	3	2
264	0	79	0	0	0	0	0	0	1	1	0	0	2	1	0	0	0	0	0	0	0	0	1	0	1	0	1	0	1	0	1	0	1	0	1	0	1	0	1	0	1	0	1	0	1	0	2	3	2
265	0	74	0	1	1	0	0	0	0	1	0	0	3	1	0	1	1	1	0	0	1	4	2	3	2	3	2	3	2	3	2	3	2	3	2	3	2	3	1	0	1	0	1	0	2	3	2	3	2
266	0	26	0	1	1	0	0	1	1	1	0	1	6	4	1	1	1	0	0	0	0	3	1	0	1	0	2	2	1	0	1	0	2	2	1	0	2	2	1	0	1	0	2	2	2	2	2	3	2
267	0	66	0	0	0	0	0	0	0	0	0	0	0	1	0	0	0	0	0	0	0	0	1	0	1	0	1	0	1	0	1	0	1	0	1	0	1	0	1	0	1	0	1	0	1	0	1	0	1
268	0	49	0	0	0	0	0	1	0	0	0	0	1	1	0	0	0	0	0	0	1	1	1	0	1	0	1	0	1	0	1	0	1	0	1	0	2	2	1	0	2	2	2	2	2	2	2	3	2
269	0	55	0	1	1	1	1	1	1	1	1	1	9	3	1	0	1	1	0	0	1	4	2	3	1	0	2	1	2	3	2	3	2	3	2	3	2	3	1	0	1	0	2	3	2	3	2	3	2
270	0	38	0	2	2	0	0	3	0	0	0	0	7	3	0	3	3	3	1	1	3	14	1	0	1	0	1	0	2	2	1	0	2	3	1	0	1	0	2	3	1	0	2	2	1	0	2	3	2
272	0	70	1	0	3	2	0	0	2	0	2	0	9	1	0	0	2	0	0	0	0	2	2	3	2	2	2	3	1	0	1	0	1	0	1	0	2	3	1	0	1	0	1	0	1	0	2	3	2
277	0	73	1	2	3	3	3	3	2	0	0	3	19	4	0	3	0	3	0	0	0	6	2	3	1	0	2	3	1	0	1	0	1	0	1	0	2	3	1	0	2	3	1	0	2	3	2	3	2
291	0	63	0	3	1	3	3	3	3	3	3	3	25	4	3	3	2	3	2	3	3	19	2	3	2	3	2	3	2	3	2	3	2	3	2	3	1	0	1	0	2	3	1	0	1	0	2	3	2
292	0	57	0	1	2	0	0	0	0	0	0	0	3	2	0	1	1	0	0	0	1	3	1	0	1	0	1	0	1	0	1	0	1	0	1	0	2	3	1	0	1	0	1	0	1	0	1	0	2
293	0	50	0	3	1	0	2	3	0	3	0	0	12	4	2	2	3	0	3	1	3	14	1	0	1	0	1	0	1	0	1	0	1	0	1	0	1	0	1	0	1	0	2	3	1	0	2	3	2
301	0	47	0	3	3	3	0	3	0	0	2	0	14	1	3	3	2	3	0	0	0	11	2	3	2	3	1	0	1	0	1	0	1	0	1	0	2	3	1	0	2	3	1	0	1	0	2	3	2
306	0	57	0	1	0	0	0	1	0	0	0	0	2	1	0	1	1	1	0	0	1	4	2	2	2	2	2	2	2	2	1	0	2	2	2	2	2	2	1	0	2	2	2	2	2	3	2	3	2
307	0	64	0	1	1	1	0	1	1	1	0	0	6	1	0	0	1	1	0	0	1	3	1	0	1	0	2	3	1	0	1	0	2	2	2	2	2	2	1	0	1	0	1	0	2	2	1	0	2
311	0	41	0	3	3	3	3	2	3	2	2	3	24	4	2	1	0	3	0	0	2	8	2	2	2	2	2	2	2	2	2	2	2	3	2	3	1	0	2	2	1	0	2	2	2	3	2	3	2
316	0	50	1	1	0	0	2	0	0	0	0	0	3	1	1	1	1	1	0	1	1	6	1	0	1	0	1	0	1	0	1	0	2	2	2	1	2	2	1	0	2	2	2	3	2	3	1	0	2
319	0	32	1	0	3	3	3	3	3	3	3	3	24	4	3	3	3	3	3	2	3	20	2	1	2	2	2	2	2	3	2	2	2	2	2	2	1	0	1	0	2	3	1	0	2	2	2	1	2
31	0	47	0	3	3	3	3	0	0	3	0	3	18	1	3	0	3	3	3	0	3	15	1	0	2	3	1	0	1	0	1	0	1	0	1	0	2	3	2	3	1	0	1	0	1	0	1	0	2
32	0	59	0	0	3	3	3	3	3	3	0	3	21	1	1	0	0	3	3	3	3	13	2	3	2	3	2	3	2	3	2	3	2	3	2	3	1	0	1	0	2	3	2	3	2	3	2	3	2
126	0	30	0	3	3	3	3	3	2	3	3	2	25	1	3	3	3	3	2	3	0	17	2	3	2	3	2	3	2	3	2	3	2	3	2	3	2	3	1	0	2	3	2	3	2	3	2	3	2
128	0	38	0	2	0	0	0	2	0	0	0	0	4	1	0	2	0	0	3	2	3	10	1	0	1	0	1	0	1	0	1	0	1	0	1	0	2	2	1	0	2	3	2	3	1	0	2	3	2
189	0	75	1	2	2	1	1	2	2	2	2	3	17	2	2	2	2	2	0	3	2	13	2	3	1	0	2	3	1	0	1	0	1	0	1	0	2	3	1	0	1	0	2	2	1	0	2	2	2
190	0	33	1	2	2	3	2	0	2	2	3	2	18	3	0	2	3	2	2	2	0	11	2	3	1	0	2	2	1	0	2	2	3	0	1	0	1	0	2	2	3	0	2	2	2	2	2	3	2
191	0	61	1	3	3	3	3	2	3	1	3	3	24	1	3	0	0	3	1	3	3	13	2	3	1	0	2	3	1	0	2	3	4	0	4	0	3	0	1	0	3	0	4	0	2	2	3	0	1
223	0	56	0	3	3	2	2	1	1	2	0	2	16	3	1	0	2	1	0	0	0	4	2	3	1	0	3	0	1	0	3	0	2	3	2	3	2	3	1	0	2	3	1	0	1	0	2	3	2
228	0	40	0	0	0	0	2	0	0	0	0	0	2	1	0	0	2	2	0	2	1	7	2	2	2	2	2	2	2	2	2	2	2	2	2	2	2	2	2	2	2	2	2	2	2	2	2	2	2
274	0	23	1	1	3	3	3	1	3	2	2	0	18	1	2	1	2	3	2	2	0	12	2	3	2	3	1	0	2	3	2	3	2	3	2	3	1	0	1	0	2	3	2	3	1	0	2	3	2
283	0	67	1	3	0	1	1	3	0	3	2	0	13	2	2	2	3	1	0	0	0	8	1	0	2	2	1	0	1	0	1	0	1	0	1	0	1	0	1	0	2	3	2	2	2	3	2	3	2
284	0	65	1	3	3	3	1	2	2	3	3	1	21	4	3	2	2	3	1	1	3	15	2	3	2	3	2	3	2	3	2	3	1	0	1	0	1	0	1	0	2	3	2	3	2	3	2	3	2
286	0	33	0	3	3	3	3	2	3	3	0	2	22	4	2	3	1	3	0	0	0	9	1	0	1	0	2	3	1	0	2	2	1	0	1	0	2	3	2	3	2	3	2	2	2	3	2	3	2
289	0	75	0	3	3	3	1	3	1	3	2	2	21	4	3	3	1	3	0	2	3	15	1	0	1	0	2	3	1	0	2	3	2	3	2	3	2	3	1	0	2	3	2	3	2	3	2	3	2
290	0	72	0	3	1	3	0	3	3	3	0	0	16	3	0	3	0	1	0	0	0	4	2	3	2	3	2	3	2	3	2	3	2	3	2	3	1	0	1	0	1	0	2	3	2	3	2	3	2
300	0	76	0	0	2	0	0	0	0	0	2	0	4	1	2	0	0	1	1	1	3	8	2	3	1	0	2	3	1	0	1	0	1	0	1	0	2	3	1	0	2	3	1	0	1	0	1	0	2
308	0	56	0	1	1	0	2	3	2	0	0	0	9	2	3	2	1	0	0	1	1	8	1	0	1	0	2	3	1	0	1	0	1	0	1	0	2	3	1	0	1	0	2	3	2	3	1	0	2
309	0	74	0	3	1	1	1	1	1	3	0	0	11	2	1	0	0	1	2	0	0	4	2	3	1	0	2	3	2	3	1	0	1	0	2	3	2	3	2	3	2	3	1	0	1	0	1	0	2
310	0	72	0	2	0	2	1	2	1	0	3	3	14	2	3	3	2	3	1	3	3	18	1	0	2	3	2	2	1	0	1	0	1	0	1	0	2	3	1	0	3	0	2	2	2	3	1	0	2
312	0	76	0	0	0	0	3	0	0	0	0	0	3	1	0	0	0	0	0	2	1	3	2	2	1	0	2	2	1	0	2	2	2	3	1	0	1	0	1	0	1	0	1	0	1	0	1	0	2
313	0	38	0	0	0	0	0	0	0	0	0	0	0	1	2	3	3	2	2	1	2	15	1	0	1	0	1	0	1	0	1	0	1	0	1	0	1	0	1	0	1	0	2	2	1	0	1	0	2
314	0	57	1	2	2	2	0	0	0	0	0	2	8	2	0	2	3	3	1	2	2	13	1	0	1	0	1	0	1	0	1	0	2	2	1	0	1	0	1	0	1	0	2	2	2	2	2	3	2
315	0	37	1	3	3	3	0	0	0	0	0	3	12	3	3	3	3	0	2	2	3	16	2	2	1	0	2	2	2	3	1	0	2	3	1	0	2	3	1	0	2	2	2	3	2	3	2	3	2
318	0	36	1	3	3	0	3	3	0	0	2	3	17	2	0	3	0	3	0	1	3	10	1	0	2	3	1	0	1	0	1	0	1	0	1	0	2	3	2	3	2	3	2	2	1	0	2	3	2
322	0	46	0	0	3	1	1	2	1	1	1	3	13	2	3	3	3	3	3	2	1	18	2	1	1	0	2	2	2	3	2	1	2	2	2	2	1	0	2	3	2	3	2	1	2	2	2	2	2
261	0	76	0	1	1	1	1	1	1	1	0	0	7	4	0	1	1	1	0	0	0	3	2	1	2	3	2	3	2	3	2	3	2	3	2	3	1	0	1	0	1	0	1	0	1	0	1	0	2
273	0	76	1	2	3	3	0	0	0	1	0	2	11	1	2	3	0	2	0	0	0	7	2	3	2	2	2	3	2	3	1	0	2	3	2	3	2	3	2	3	2	3	1	0	2	3	2	3	2
278	0	59	1	2	2	0	3	3	3	3	3	1	20	1	0	3	0	3	0	0	0	6	1	0	2	3	2	3	2	3	2	3	2	3	1	0	2	1	2	3	2	3	1	0	2	1	2	1	2
317	0	24	1	1	1	1	1	0	1	1	1	1	8	2	1	1	1	1	2	0	1	7	2	2	1	0	2	2	2	2	2	2	2	2	2	2	1	0	1	0	2	3	2	3	2	3	2	3	2
321	0	38	0	3	3	0	3	3	3	3	0	3	21	4	3	3	3	3	0	3	0	15	1	0	2	3	2	3	2	3	2	2	2	1	2	2	1	0	1	0	1	0	1	0	2	1	2	2	2
324	0	53	0	3	3	3	3	2	0	3	3	0	20	4	0	3	3	3	0	3	3	15	2	2	2	2	1	0	2	2	2	2	2	1	2	1	2	2	1	0	2	2	2	2	2	2	2	2	2
30	0	49	0	1	3	2	1	3	1	3	1	3	18	4	3	1	3	3	0	1	3	14	2	3	2	3	2	2	2	2	2	2	2	3	2	2	2	2	1	0	1	0	2	2	2	2	2	2	2
36	0	58	1	2	1	2	2	3	1	1	2	2	16	4	1	1	1	2	2	1	2	10	2	3	2	3	2	3	2	3	2	3	2	3	2	3	2	3	2	3	2	2	2	3	2	2	2	3	2
37	0	61	1	3	3	3	3	3	3	2	0	0	20	3	3	3	3	3	2	2	3	19	2	1	2	3	2	3	2	3	2	3	2	3	2	3	2	3	2	3	2	3	2	3	2	3	2	3	2
117	0	29	0	3	3	3	3	2	2	2	2	1	21	1	2	2	3	3	2	2	3	17	2	3	2	3	2	2	2	2	2	3	2	3	2	3	2	3	1	0	2	2	2	3	2	3	2	3	2
127	0	42	0	0	2	3	2	3						2	3	2	0	0	0	0	3	8	2	3	1	0	1	0	1	0	1	0	1	0	1	0	2	3	2	3	2	3	2	2	2	3	2	3	2
183	0	31	1	1	1	3	3	1	3	3	3	3	21	4	3	2	1	3	3	3	3	18	2	3	2	3	2	3	2	3	2	3	2	3	2	3	1	0	2	3	2	3	1	0	2	3	2	3	2
188	0	44	1	3	3	2	2	3	3	3	2	1	22	3	2	3	3	3	2	3	3	19	2	3	2	3	2	3	2	3	2	3	2	3	2	3	2	3	1	0	2	3	2	2	2	2	2	3	2
192	0	58	1	2	2	2	2	2	0	2	2	0	14	2	2	0	0	3	0	1	3	9	1	0	1	0	1	0	1	0	1	0	1	0	1	0	1	0	1	0	2	3	2	3	1	0	1	0	2
225	0	53	0	3	1	2	3	2	2	1	2	0	16	3	2	1	3	0	3	1	3	13	2	3	2	2	2	3	2	2	1	0	2	3	2	2	2	3	1	0	2	3	2	3	2	3	2	3	2
226	0	22	0	0	0	0	0	0	0	0	0	0	0	1	0	0	0	0	0	0	0	0	1	0	1	0	1	0	1	0	1	0	1	0	1	0	3	0	1	0	1	0	1	0	2	2	2	3	2
227	0	21	0	2	0	1	3	3	0	3	0	0	12	2	2	0	2	0	0	0	0	4	2	2	1	0	2	2	2	2	2	1	1	0	1	0	2	2	1	0	2	3	2	2	1	0	2	2	2
275	0	43	1	2	3	2	2	3	2	1	0	0	15	4	3	3	0	0	0	1	0	7	2	2	2	3	2	3	2	2	1	0	2	3	2	2	2	1	2	3	2	3	2	3	2	3	2	2	2
276	0	28	1	1	3	1	3	3	1	0	3	1	16	4	1	2	2	3	1	1	3	13	2	3	2	3	1	0	2	3	2	3	2	3	2	3	2	3	2	3	2	2	2	3	2	3	2	3	2
287	0	46	0	0	3	3	3	3	1	3	2	2	20	4	3	3	3	3	2	3	1	18	1	0	1	0	1	0	2	3	2	2	2	3	2	3	1	0	1	0	2	3	2	3	2	3	2	3	2
288	0	64	0	2	3	0	0	3	0	0	0	0	8	3	3	3	3	3	3	0	0	15	1	0	1	0	2	3	1	0	2	3	1	0	2	3	1	0	1	0	1	0	1	0	2	3	2	3	2
305	0	57	0	1	1	1	1	1	1	1	1	1	9	2	1	1	1	1	1	1	1	7	1	0	1	0	2	2	2	2	2	2	2	2	2	2	1	0	1	0	3	0	2	1	2	3	2	3	2
320	0	54	1	3	3	0	0	3	3	3	0	0	15	2	0	3	3	3	0	3	3	15	2	1	2	3	1	0	1	0	2	1	2	2	2	2	1	0	1	0	1	0	1	0	1	0	1	0	2
323	0	26	0	3	3	3	3	3	3	3	3	0	24	4	3	3	3	3	3	1	3	19	2	1	1	0	2	1	2	1	2	1	2	2	2	1	1	0	1	0	1	0	1	0	2	3	2	3	2
325	0	76	0	3	3	3	3	3	3	3	3	2	26	4	3	3	3	3	0	3	3	18	2	1	2	1	2	1	2	1	2	1	2	1	2	1	2	1	2	1	2	1	2	2	2	2	2	2	2
166	0	47	1	2	2	0	2	2	0	2	2	0	12	3	3	0	0	0	0	2	0	5	2	2	1	0	1	0	1	0	1	0	1	0	1	0	1	0	1	0	2	2	2	2	2	2	2	3	2
230	0	49	0	2	2	0	1	2	3	3	0	0	13	3	0	3	1	1	0	2	0	7	2	3	1	0	2	3	2	3	2	3	2	3	2	3	2	3	1	0	2	3	2	3	2	3	2	3	2
231	0	61	0	1	3	0	0	2	1	3	0	0	10	3	3	3	3	3	0	0	2	14	2	3	2	3	2	3	2	3	2	3	2	3	2	3	2	3	1	0	2	3	2	3	2	3	2	3	2
299	0	19	0	3	1	3	3	3	3	2	2	1	21	3	1	1	0	3	1	3	3	12	1	0	2	3	2	3	2	3	2	3	1	0	1	0	1	0	1	0	1	0	2	3	2	3	1	0	2
150	0	25	1	1	2	1	0	2	0	0	2	1	9	3	2	0	2	0	1	0	2	7	2	3	1	0	2	3	2	2	1	0	3	0	2	3	2	2	2	3	1	0	2	2	1	0	1	0	1
232	0	33	0	2	1	1	1	2	1	2	2	2	14	3	3	2	3	3	3	1	1	16	2	2	2	3	2	3	2	3	2	3	2	3	2	3	1	0	1	0	2	3	2	3	2	3	2	3	2
271	0	26	1	3	1	3	1	0	2	1	0	2	13	3	2	1	3	3	3	1	3	16	1	0	2	3	1	0	1	0	1	0	1	0	2	3	2	3	2	3	2	3	2	3	2	3	2	2	2
184	0	27	1	2	1	0	3	3	3	3	2	2	19	4	2	3	2	3	0	0	2	12	2	3	2	3	1	0	1	0	2	3	1	0	2	3	1	0	1	0	1	0	2	3	2	3	2	3	2
51	0	42	1	1	1	3	3	3	3	0	3	3	20	3	0	3	3	3	0	3	3	15	1	0	2	2	2	3	2	3	2	3	2	3	2	3	2	3	2	3	1	0	2	3	2	3	2	3	2
137	0	65	0	0	3	2	3	1	3	0	3	3	18	2	2	0	0	1	1	2	3	9	2	2	1	0	1	0	2	2	2	2	2	3	2	3	2	3	1	0	2	3	2	3	2	3	2	3	2
281	0	54	1	3	3	3	3	3	3	2	1	0	21	3	2	1	2	3	3	3	3	17	2	3	2	3	2	3	2	3	2	3	2	3	2	3	2	3	1	0	1	0	2	3	2	3	2	3	2
297	0	52	0	2	1	1	3	2	0	3	0	0	12	3	1	3	1	3	1	3	1	13	1	0	1	0	1	0	1	0	1	0	1	0	1	0	2	3	1	0	2	3	2	3	2	3	1	0	2
298	0	46	0	0	3	3	3	0	3	3	3	3	21	4	3	3	1	3	3	3	3	19	2	3	1	0	2	3	2	3	2	3	2	3	2	3	2	3	1	0	2	3	2	3	2	3	2	3	2
303	0	46	0	3	0	0	0	3	0	0	3	0	9	2	0	3	3	3	3	0	3	15	2	3	2	3	2	3	1	0	1	0	1	0	2	3	2	3	1	0	2	3	2	2	1	0	1	0	2
304	0	44	0	0	3	0	2	2	0	0	0	3	10	2	0	3	2	3	0	2	3	13	2	3	1	0	2	3	2	2	2	3	2	3	2	3	2	3	1	0	2	3	2	3	2	3	2	3	2
49	0	54	0	0	3	3	2	2	2	2	1	0	15	4	2	0	3	3	0	2	3	13	2	3	2	3	2	3	2	3	2	3	2	3	2	3	2	3	1	0	1	0	2	3	2	3	2	3	2
90	0	39	0	1	3	3	3	3	3	3	3	3	25	4	3	3	1	3	1	0	3	14	2	3	2	3	2	3	2	3	2	3	2	3	2	3	2	3	1	0	2	3	1	0	2	3	2	3	2
98	0	31	0	0	0	0	2	0	0	0	0	0	2	2	2	0	0	0	0	0	3	5	2	2	1	0	2	3	2	2	2	3	2	2	2	3	2	3	2	3	2	2	2	3	2	3	2	3	2
112	0	78	0	2	3	0	3	2	3	0	0	3	16	4	3	3	2	3	3	2	0	16	2	3	2	3	2	3	2	3	2	3	2	3	2	3	2	3	2	3	2	3	1	0	1	0	2	3	2
135	0	49	0	2	2	0	0	0	2	0	0	0	6	2	2	1	1	2	2	2	2	12	2	3	2	3	2	2	2	3	2	3	2	2	1	0	2	2	2	3	2	3	2	3	2	3	2	3	2
136	0	22	0	2	0	0	0	0	0	0	0	0	2	2	0	0	3	1	0	0	0	4	1	0	1	0	1	0	1	0	1	0	1	0	1	0	1	0	2	3	1	0	1	0	1	0	1	0	2
145	0	61	1	1	1	1	1	2	1	1	1	1	10	3	1	1	1	1	1	1	1	7	1	0	2	3	2	3	2	3	2	3	2	3	2	3	2	3	1	0	2	3	2	3	2	3	2	3	2
146	0	61	1	1	1	1	1	2	1	1	1	0	9	2	2	1	0	0	0	0	1	4	2	2	1	0	2	2	2	2	2	2	2	1	1	0	2	1	1	0	2	2	1	0	1	0	2	2	2
148	0	61	1	1	1	1	1	2	3	2	3	3	17	4	2	2	3	1	3	2	3	16	2	3	2	3	2	3	2	3	2	2	2	3	2	2	2	3	2	3	2	2	2	2	2	3	2	2	2
149	0	61	1	1	1	1	1	2	1	1	2	1	11	4	0	0	0	1	0	2	1	4	2	2	2	3	2	3	2	3	2	1	2	3	2	3	2	3	1	0	2	1	2	3	2	3	2	3	2
167	0	62	1	3	3	3	2	0	3	3	3	3	23	1	0	2	0	2	0	2	1	7	2	3	1	0	1	0	1	0	1	0	1	0	1	0	1	0	1	0	1	0	1	0	1	0	2	3	2
229	0	73	0	1	1	3	0	3	3	3	0	3	17	2	3	3	1	1	3	2	0	13	2	3	2	3	2	3	2	3	2	3	2	3	2	3	2	3	2	3	2	3	2	3	2	3	2	3	2
282	0	36	1	2	3	3	3	1	3	3	2	3	23	4	3	2	3	3	3	3	3	20	2	3	2	3	2	3	2	3	2	3	2	3	2	3	2	3	2	3	2	3	2	3	2	2	2	2	2
279	0	31	1	0	2	0	3	2	0	0	2	3	12	3	2	1	2	3	3	1	3	15	2	3	1	0	1	0	1	0	2	3	2	3	2	3	2	2	1	0	2	3	1	0	2	2	2	3	2
285	0	20	1	0	1	1	1	2	3	3	1	3	15	3	1	0	1	1	3	1	3	10	2	3	2	3	2	3	2	3	2	3	2	3	2	3	2	3	1	0	2	3	2	3	2	3	2	3	2
294	0	50	0	3	3	1	1	3	3	3	0	2	19	4	2	1	1	1	3	2	1	11	2	3	2	3	2	3	2	3	2	3	2	3	2	3	2	3	2	3	2	3	2	3	2	3	2	3	2
295	0	40	0	1	3	3	1	1	1	1	0	0	11	3	3	0	1	3	1	1	0	9	2	3	2	3	2	3	2	3	2	3	2	3	2	3	2	3	1	0	1	0	2	3	2	3	2	3	2
296	0	19	0	0	1	1	3	1	1	1	1	3	12	3	3	1	1	1	1	1	3	11	2	3	2	3	2	3	2	3	2	3	2	3	2	3	2	3	1	0	2	3	2	3	2	3	2	3	2
302	0	43	0	2	1	0	0	3	0	2	0	3	11	3	3	1	2	3	3	1	2	15	2	3	2	3	2	3	2	3	2	2	2	3	1	0	1	0	2	3	1	0	2	3	2	2	1	0	1
360	1	42	0	0	3	3	3	2	2	2	0	3	18	3	2	0	3	1	0	0	2	8	2	3	2	3	2	3	2	1	2	3	2	3	2	3	1	0	1	0	1	0	2	2	2	3	2	3	2
361	1	54	0	3	0	3	0	3	0	0	0	0	9	3	0	2	2	1	0	1	3	9	2	3	1	0	1	0	1	0	1	0	2	2	1	0	2	2	1	0	1	0	2	3	1	0	1	0	2
362	1	56	0	2	1	1	3	0	2	0	0	0	9	3	0	3	2	0	0	0	0	5	2	3	2	3	1	0	2	3	1	0	3	0	2	3	2	3	1	0	1	0	1	0	2	1	2	2	2
370	1	73	0	2	2	3	2	1	1	2	3	3	19	4	2	1	3	2	0	2	0	10	2	3	1	0	2	2	1	0	1	0	1	0	2	3	2	3	1	0	1	0	1	0	2	3	2	3	2
504	1	56	0	0	3	2	3	2	3	0	3	0	16	4	2	3	2	3	1	1	3	15	2	3	2	3	2	3	2	3	2	3	2	3	2	3	2	2	1	0	1	0	2	3	1	0	2	2	2
505	1	30	0	0	3	2	3	1	1	0	0	0	10	2	3	1	1	2	0	0	3	10	2	3	2	2	2	3	2	3	2	3	2	3	2	3	2	3	1	0	2	3	2	2	1	0	2	3	2
506	1	50	0	2	3	2	2	1	1	1	0	0	12	2	2	1	1	2	0	2	0	8	2	3	2	3	2	3	2	3	2	3	2	3	2	3	1	0	1	0	1	0	2	3	2	2	2	3	2
507	1	51	0	1	2	3	1	2	3	3	2	3	20	4	3	3	2	2	2	1	3	16	2	3	2	3	2	3	2	3	2	3	2	3	2	3	2	3	1	0	1	0	2	3	2	2	2	3	2
508	1	75	0	0	3	3	3	2	1	2	1	3	18	4	0	3	2	2	3	1	3	14	2	3	2	3	2	3	2	3	2	3	2	3	2	3	2	2	1	0	3	0	2	3	2	3	2	3	2
509	1	65	0	2	2	3	2	1	2	0	0	2	14	2	0	1	3	2	0	0	3	9	2	3	2	3	2	3	2	3	2	3	2	3	2	3	2	3	1	0	1	0	2	2	1	0	2	2	2
510	1	66	0	0	3	2	0	1	1	0	0	0	7	2	2	2	1	1	0	1	3	10	2	3	2	3	2	2	2	3	2	3	2	3	2	3	2	3	2	2	2	3	2	2	2	3	2	3	2
511	1	55	0	0	3	0	1	1	2	0	1	2	10	3	0	2	1	2	1	0	0	6	2	3	1	0	1	0	1	0	1	0	1	0	1	0	2	2	1	0	1	0	1	0	1	0	2	2	2
512	1	57	0	0	3	2	0	1	0	0	0	0	6	2	0	2	2	1	0	1	3	9	2	3	1	0	2	3	1	0	1	0	1	0	1	0	2	3	1	0	1	0	2	3	2	3	2	3	2
513	1	60	0	1	2	0	2	1	0	0	0	0	6	3	2	0	0	2	1	0	3	8	2	3	2	3	2	3	2	3	2	3	2	3	2	3	2	2	1	0	2	2	2	2	2	2	2	3	2
514	1	39	0	0	3	0	1	0	2	1	0	0	7	2	0	2	2	2	0	1	3	10	2	3	1	0	1	0	1	0	1	0	1	0	1	0	2	2	1	0	1	0	2	2	2	2	2	3	2
515	1	32	0	2	3	1	2	1	2	2	0	1	14	3	1	2	1	3	0	2	3	12	2	3	2	2	2	2	2	2	2	3	2	3	2	3	1	0	1	0	2	2	2	3	2	3	2	3	2
516	1	27	0	3	2	2	3	2	1	1	0	0	14	3	2	0	1	3	1	3	3	13	2	2	2	3	2	3	2	3	2	3	2	3	2	3	2	3	1	0	2	3	2	3	2	3	2	3	2
517	1	33	0	2	1	2	2	3	2	2	0	0	14	3	1	3	2	1	0	2	3	12	2	3	2	3	2	2	2	2	2	3	2	3	2	3	2	3	2	3	2	3	2	3	2	3	2	3	2
518	1	35	0	3	3	2	2	1	1	2	1	0	15	3	2	1	0	3	0	2	3	11	2	3	2	3	2	3	2	3	2	3	2	3	2	3	1	0	1	0	1	0	2	3	2	3	2	3	2
519	1	76	0	3	3	3	3	2	1	2	2	2	21	4	2	1	0	3	0	2	3	11	2	3	2	3	2	3	2	3	2	3	2	3	2	3	1	0	1	0	1	0	2	3	2	3	2	3	2
520	1	56	0	2	3	1	2	2	1	1	0	0	12	2	1	2	3	3	0	1	3	13	2	3	2	3	2	2	2	3	2	3	2	3	2	3	2	3	1	0	1	0	2	3	1	0	1	0	2
521	1	56	0	3	3	2	3	2	2	1	1	2	19	4	2	1	0	3	0	2	3	11	2	3	2	3	2	2	2	3	2	3	2	3	2	3	2	3	1	0	1	0	2	3	2	3	1	0	2
522	1	63	0	3	3	1	2	1	0	1	0	0	11	2	1	3	2	1	1	3	3	14	1	0	1	0	1	0	1	0	1	0	2	2	2	3	2	3	1	0	1	0	1	0	2	3	2	3	2
523	1	64	0	3	3	2	2	3	1	1	1	2	18	3	2	0	0	3	0	2	3	10	2	3	2	3	2	3	2	3	2	3	2	3	2	3	1	0	1	0	1	0	2	0	1	0	2	3	2
542	1	56	1	1	0	0	0	0	0	0	0	0	1	2	1	0	0	0	0	0	1	2	2	3	2	3	2	3	2	3	2	3	2	3	2	3	2	3	1	0	1	0	1	0	2	3	1	0	1
543	1	44	1	2	2	2	3	1	0	0	2	0	12	2	2	2	2	2	2	2	0	12	2	2	1	0	2	3	2	1	2	3	2	3	2	3	2	3	2	3	2	3	1	0	2	2	2	3	2
544	1	58	1	2	3	0	2	0	3	0	2	0	12	3	0	0	0	3	1	1	1	6	2	2	2	3	2	3	2	3	2	3	2	3	2	3	2	3	2	3	1	0	1	0	1	0	2	3	2
545	1	35	1	0	0	0	0	2	0	0	0	0	2	2	0	0	0	2	0	2	0	4	2	2	2	1	2	1	2	2	2	2	2	1	2	2	2	1	1	0	1	0	1	0	1	0	2	2	2
546	1	49	1	0	2	2	0	0	2	2	0	0	8	2	0	2	0	0	0	2	2	6	1	0	1	0	2	2	1	0	1	0	1	0	2	2	2	3	1	0	1	0	1	0	1	0	2	2	2
547	1	68	1	2	0	0	0	2	0	2	2	0	8	2	0	0	0	1	0	0	3	4	1	0	1	0	1	0	1	0	1	0	1	0	1	0	2	3	2	3	2	3	1	0	1	0	2	3	2
548	1	32	1	2	2	1	2	0	0	0	0	0	7	2	0	3	1	3	0	2	2	11	1	0	1	0	1	0	1	0	1	0	1	0	1	0	1	0	1	0	1	0	1	0	2	2	2	2	2
549	1	73	1	2	0	2	2	2	0	2	2	0	12	3	2	2	2	3	0	2	1	12	1	0	1	0	2	2	2	3	2	3	2	3	2	3	2	3	1	0	1	0	1	0	2	3	2	3	2
553	1	27	1	3	3	0	0	2	1	2	1	3	15	3	0	3	2	3	0	0	2	10	2	2	2	3	2	3	1	0	2	2	2	3	2	2	2	2	1	0	1	0	2	3	2	3	2	3	2
556	1	32	1	2	0	2	2	0	2	0	2	0	10	2	0	0	1	2	0	2	0	5	1	0	2	3	2	3	2	3	2	2	1	0	2	3	2	2	1	0	1	0	1	0	1	0	1	0	2
557	1	75	1	1	1	0	0	1	0	0	0	0	3	3	1	1	0	1	0	1	1	5	2	3	1	0	2	3	1	0	1	0	1	0	1	0	1	0	1	0	2	2	2	1	2	1	2	1	1
572	1	54	1	1	1	3	2	1	3	0	0	0	11	2	3	0	1	3	2	1	1	11	2	3	2	3	2	3	2	2	2	3	2	2	2	3	2	2	1	0	2	2	2	2	2	2	2	3	2
573	1	62	1	2	3	3	1	1	0	0	0	3	13	4	2	3	0	3	0	1	0	9	2	3	1	0	1	0	2	3	2	3	2	2	1	0	2	2	1	0	1	0	2	1	1	0	2	3	2
574	1	45	1	0	0	1	1	0	0	0	0	0	2	1	1	3	1	3	1	0	1	10	2	1	2	2	2	1	2	3	2	1	2	1	1	0	2	1	1	0	2	2	1	0	2	1	2	1	1
575	1	60	1	1	1	0	1	1	0	0	0	0	4	2	1	3	1	0	0	1	2	8	2	2	1	0	2	1	1	0	1	0	1	0	1	0	1	0	1	0	1	0	2	1	1	0	1	0	1
576	1	63	1	1	1	2	1	0	1	0	0	2	8	2	0	0	1	3	0	1	2	7	1	0	1	0	1	0	1	0	3	0	3	0	1	0	1	0	2	2	1	0	1	0	1	0	2	2	2
577	1	59	1	1	1	0	0	1	2	0	0	1	6	2	0	1	1	2	0	1	3	8	2	3	2	3	1	0	2	3	2	2	2	3	2	2	1	0	1	0	2	3	2	2	2	3	2	3	2
578	1	35	1	1	1	1	1	0	0	0	0	1	5	2	0	1	1	0	0	3	3	8	2	3	1	0	1	0	1	0	1	0	1	0	1	0	1	0	1	0	1	0	2	2	2	2	1	0	2
579	1	62	1	0	2	3	2	0	0	0	0	0	7	3	0	2	3	3	1	1	3	13	1	0	2	3	2	2	2	2	2	2	2	2	2	2	2	1	1	0	2	1	2	2	2	2	2	1	2
586	1	56	1	3	3	0	0	2	0	0	0	0	8	1	0	0	0	0	0	0	0	0	2	3	1	0	1	0	1	0	1	0	1	0	1	0	1	0	1	0	1	0	1	0	1	0	1	0	2
587	1	46	1	3	3	3	3	3	0	2	0	3	20	2	3	1	3	2	2	2	1	14	1	0	1	0	1	0	1	0	1	0	2	2	1	0	2	3	1	0	2	3	1	0	2	3	2	3	2
588	1	62	1	3	3	3	3	3	0	0	0	0	15	3	0	0	0	2	0	0	3	5	1	0	1	0	1	0	1	0	1	0	1	0	1	0	1	0	1	0	1	0	1	0	1	0	1	0	2
589	1	28	1	3	3	0	0	3	0	2	0	0	11	4	0	3	0	0	0	2	0	5	2	3	2	3	2	3	2	2	2	3	2	2	2	3	2	1	2	1	2	3	1	0	1	0	2	3	2
590	1	50	1	3	3	1	3	3	3	3	2	2	23	4	3	3	3	0	3	3	3	18	2	3	2	3	1	0	2	3	1	0	2	3	2	3	2	3	1	0	2	1	2	1	1	0	2	3	2
591	1	25	1	2	2	0	2	3	0	3	0	0	12	3	0	0	0	3	1	0	3	7	2	3	1	0	1	0	2	1	2	3	2	3	2	3	1	0	1	0	2	3	2	1	1	0	2	3	2
592	1	64	1	2	3	0	3	0	3	0	0	0	11	3	2	0	0	3	0	2	0	7	2	3	2	3	2	3	2	3	2	3	1	0	2	3	1	0	1	0	1	0	1	0	2	3	2	3	1
593	1	29	1	0	3	1	1	3	2	0	0	0	10	3	0	3	0	0	0	3	0	6	2	1	1	0	1	0	1	0	1	0	1	0	1	0	2	3	1	0	2	1	1	0	1	0	2	3	2
594	1	18	1	0	2	0	2	3	0	0	0	0	7	2	0	0	0	0	0	0	0	0	2	3	1	0	1	0	1	0	1	0	1	0	1	0	1	0	1	0	2	3	2	3	1	0	1	0	2
595	1	37	1	0	3	0	2	2	0	0	0	2	9	2	0	0	0	3	0	2	0	5	2	3	2	3	2	3	1	0	2	1	2	3	2	3	2	3	2	3	2	3	2	3	2	3	2	3	2
596	1	48	1	0	2	0	2	0	2	0	2	0	8	3	2	0	0	0	0	2	0	4	2	3	1	0	2	1	1	0	1	0	1	0	1	0	2	1	1	0	2	1	2	1	2	1	2	1	2
597	1	37	1	2	3	0	2	0	0	2	0	0	9	2	0	3	0	3	0	0	2	8	2	3	1	0	1	0	1	0	1	0	1	0	2	1	2	1	2	3	2	3	2	3	1	0	1	0	2
598	1	60	1	3	1	0	2	3	0	0	2	0	11	3	0	0	2	3	0	2	0	7	2	3	2	1	2	3	2	1	2	1	2	3	2	3	2	3	1	0	2	3	1	0	2	3	2	3	2
599	1	68	1	2	3	0	3	3	0	3	0	0	14	3	0	3	0	3	0	0	3	9	2	3	1	0	1	0	1	0	1	0	1	0	1	0	1	0	1	0	1	0	1	0	1	0	1	0	2
600	1	77	0	3	3	3	3	0	2	3	1	2	20	4	2	3	3	3	2	2	3	18	2	1	2	3	2	3	1	0	2	3	2	3	2	3	2	3	2	3	1	0	2	3	1	0	2	3	2
601	1	62	0	2	2	0	2	0	0	2	0	0	8	2	0	0	2	2	0	0	0	4	2	2	2	2	2	2	1	0	1	0	2	2	1	0	2	2	1	0	2	2	2	2	1	0	1	0	2
602	1	55	0	1	3	2	2	0	1	2	2	0	13	3	1	2	1	2	0	2	1	9	2	2	1	0	2	2	3	0	2	2	2	2	2	2	2	2	1	0	1	0	1	0	2	3	2	3	2
603	1	73	0	2	1	0	2	0	2	2	2	2	13	2	1	2	1	1	2	0	2	9	2	2	1	0	2	3	3	0	2	3	2	3	2	2	2	3	1	0	1	0	1	0	2	3	2	3	2
604	1	19	0	2	2	0	2	2	2	2	2	0	14	2	2	0	2	0	0	2	2	8	1	0	1	0	1	0	1	0	1	0	1	0	1	0	2	3	1	0	1	0	1	0	1	0	2	2	2
605	1	18	0	2	2	0	0	0	0	2	2	0	8	2	2	0	2	0	0	2	2	8	1	0	1	0	1	0	1	0	1	0	1	0	1	0	1	0	1	0	1	0	2	2	1	0	1	0	2
606	1	77	0	2	2	0	2	2	0	2	2	0	12	3	2	1	2	2	0	2	2	11	1	0	1	0	1	0	1	0	1	0	1	0	1	0	2	2	1	0	1	0	1	0	2	2	2	2	2
607	1	20	0	2	2	2	2	2	0	0	2	0	12	2	2	2	2	2	0	2	2	12	1	0	1	0	2	2	1	0	1	0	2	2	1	0	2	2	2	3	2	2	1	0	2	2	2	2	2
608	1	57	0	2	3	1	2	2	1	2	1	2	16	3	1	3	3	0	1	1	3	12	2	3	2	3	2	3	2	3	2	3	2	3	2	3	1	0	1	0	1	0	2	3	2	2	2	3	2
609	1	74	0	0	3	2	0	1	0	0	0	2	8	1	0	0	0	3	0	0	0	3	1	0	1	0	1	0	1	0	1	0	1	0	2	2	1	0	1	0	2	2	1	0	1	0	2	2	2
610	1	61	0	3	1	0	0	1	1	0	0	0	6	1	0	0	2	0	2	2	0	6	1	0	1	0	1	0	1	0	1	0	1	0	1	0	1	0	1	0	1	0	1	0	1	0	1	0	2
611	1	77	0	2	3	3	2	1	1	0	0	2	14	3	3	3	1	3	2	1	2	15	2	3	2	2	2	2	2	2	2	2	2	2	2	3	1	0	1	0	1	0	2	2	2	2	2	3	2
616	1	31	0	0	1	0	0	0	0	0	0	0	1	2	0	0	0	3	0	0	0	3	2	3	2	3	2	3	2	2	2	3	2	3	2	3	2	2	1	0	2	2	2	2	2	3	2	3	2
622	1	28	0	1	1	2	0	0	0	0	0	0	4	2	0	0	0	1	0	0	1	2	2	2	2	2	2	2	2	2	2	2	2	2	2	2	2	2	1	0	1	0	1	0	1	0	1	0	1
385	1	51	0	2	3	0	2	2	0	2	0	0	11	2	2	2	3	3	0	0	0	10	2	1	1	0	2	3	2	3	2	3	2	2	2	1	2	1	1	0	3	0	2	2	2	1	2	1	2
398	1	67	0	3	3	2	0	2	3	3	0	3	19	3	2	2	2	3	0	2	0	11	2	2	2	2	1	0	1	0	2	1	2	3	2	3	2	3	2	3	2	3	2	3	2	3	2	2	2
399	1	22	0	2	0	0	0	2	0	0	0	0	4	2	0	2	0	2	0	0	0	4	2	2	2	1	2	2	1	0	1	0	1	0	1	0	2	2	1	0	1	0	2	2	2	3	1	0	2
400	1	35	0	0	2	2	2	2	0	2	2	0	12	3	2	2	0	2	2	2	3	13	2	3	1	0	1	0	1	0	2	3	2	3	2	3	2	3	2	1	2	3	2	3	2	3	2	3	2
401	1	68	0	0	2	0	0	0	2	0	0	0	4	2	3	0	0	3	0	0	3	9	2	3	2	3	2	3	2	3	2	3	2	3	2	3	2	3	1	0	1	0	1	0	1	0	1	0	2
402	1	63	0	3	2	0	0	2	3	1	1	1	13	3	0	2	0	3	1	1	1	8	2	2	2	2	2	3	2	3	1	0	2	3	2	3	2	3	1	0	2	3	2	3	2	3	2	3	2
403	1	62	1	1	2	1	1	1	3	0	1	3	13	3	0	0	2	1	2	3	3	11	1	0	1	0	1	0	1	0	1	0	1	0	1	0	1	0	1	0	2	3	1	0	2	2	2	3	2
414	1	43	1	2	2	0	2	2	2	0	0	0	10	2	0	0	2	2	2	0	2	8	2	3	2	3	2	2	2	3	2	3	2	3	2	3	2	3	1	0	2	3	1	0	2	2	2	3	2
431	1	19	1	0	3	1	2	0	0	0	0	0	6	2	0	0	3	3	1	1	3	11	1	0	1	0	1	0	1	0	1	0	2	3	2	3	1	0	1	0	1	0	1	0	1	0	2	3	2
432	1	45	1	2	3	3	1	1	1	1	1	0	13	2	3	3	0	2	0	3	2	13	2	3	1	0	1	0	1	0	1	0	2	2	1	0	1	0	1	0	2	2	1	0	1	0	2	3	2
433	1	57	1	2	3	2	3	2	0	0	0	2	14	2	3	3	3	3	0	3	3	18	2	2	2	2	2	2	2	3	2	2	2	3	2	3	2	3	2	3	2	3	2	3	2	3	2	3	2
434	1	63	1	2	3	3	2	2	0	2	2	0	16	1	0	0	3	3	0	2	2	10	1	0	1	0	1	0	1	0	1	0	3	0	2	2	1	0	1	0	1	0	1	0	1	0	2	2	2
435	1	18	1	0	0	0	0	0	0	0	0	0	0	1	0	0	2	2	2	2	3	11	1	0	2	2	1	0	2	2	2	3	2	3	2	2	1	0	2	2	2	3	2	2	2	3	2	3	2
436	1	62	1	0	2	0	0	0	3	1	1	1	8	2	0	3	3	3	1	2	0	12	1	0	2	3	1	0	2	2	2	3	1	0	2	3	2	3	1	0	1	0	1	0	2	3	2	3	2
437	1	21	1	0	2	0	3	2	0	0	0	0	7	2	2	0	0	3	0	0	3	8	1	0	1	0	1	0	1	0	1	0	2	2	2	2	2	3	2	3	1	0	1	0	2	3	2	3	2
464	1	23	0	2	0	0	0	0	0	0	0	0	2	2	0	2	2	2	0	0	0	6	2	1	1	0	1	0	1	0	2	3	1	0	1	0	2	3	2	3	2	3	2	3	2	3	1	0	2
491	1	18	1	3	2	0	3	2	3	2	0	3	18	4	2	0	0	3	0	0	0	5	2	1	2	1	2	1	2	3	2	3	2	3	2	3	2	1	1	0	2	3	2	3	1	0	2	3	2
492	1	63	0	3	3	3	2	3	3	2	3	3	25	4	3	1	0	2	0	1	1	8	2	1	2	3	2	3	2	3	2	3	2	3	1	0	1	0	1	0	1	0	1	0	1	0	1	0	1
493	1	49	0	1	1	2	0	1	1	1	0	0	7	2	0	2	1	0	0	1	1	5	1	0	1	0	2	2	2	2	1	0	2	2	1	0	2	2	2	3	1	0	1	0	1	0	2	3	2
494	1	79	0	1	3	1	0	1	1	1	2	3	13	3	1	1	0	3	3	1	1	10	2	1	2	2	2	2	2	1	2	1	2	2	2	1	1	0	1	0	1	0	1	0	2	3	2	3	2
495	1	40	0	0	0	0	2	0	0	1	0	0	3	2	0	1	0	0	0	3	1	5	1	0	1	0	1	0	1	0	1	0	2	2	1	0	2	2	1	0	2	2	1	0	2	2	2	2	2
496	1	18	0	3	3	3	3	3	3	3	3	3	27	4	3	1	3	3	3	3	1	17	1	0	1	0	2	3	2	3	2	3	2	3	2	3	1	0	2	3	1	0	2	2	2	3	2	3	2
497	1	48	0	1	1	1	3	1	1	1	1	2	12	3	1	2	0	3	1	1	1	9	2	3	2	3	2	3	2	3	2	3	2	3	2	3	2	3	1	0	2	3	2	3	2	3	2	3	2
498	1	48	0	0	0	0	0	0	0	0	1	0	1	2	0	0	0	0	0	0	0	0	2	2	2	2	2	2	2	2	1	0	2	2	2	2	2	3	1	0	2	2	2	3	1	0	2	2	2
499	1	46	0	1	3	3	1	1	0	3	0	3	15	3	0	0	0	1	3	1	3	8	2	3	2	3	2	3	2	3	2	3	2	3	2	3	2	3	2	3	2	3	2	3	2	3	2	3	2
500	1	33	0	0	1	3	2	1	3	2	1	1	14	3	1	2	1	3	0	1	3	11	2	3	2	2	2	2	2	3	2	3	2	3	2	3	1	0	1	0	1	0	2	3	2	2	2	3	2
501	1	19	0	1	1	1	0	0	0	0	1	0	4	2	1	0	0	1	1	1	1	5	1	0	2	2	2	2	1	0	1	0	1	0	2	2	2	2	1	0	2	2	2	2	2	2	2	3	2
503	1	74	0	1	1	1	0	1	0	0	0	0	4	2	1	0	0	1	1	1	0	4	1	0	1	0	1	0	1	0	1	0	1	0	1	0	1	0	1	0	2	3	2	2	2	2	1	0	2
[truncated: 30 more columns]
